# Supplementary material for: Prevalence and Distribution of Three Bumblebee Pathogens from the Czech Republic
Source: Insects. 2022 Dec 5;13(12):1121. doi: 10.3390/insects13121121 (PMC9785318; doi:10.3390/insects13121121)
Supplement: Supplementary file 1 [file insects-13-01121-s001.zip]

Archive with 1 entries (1 files):
- insects-2054330-supplementary.xlsx
