# Supplementary material for: Prevalence and Distribution of Three Bumblebee Pathogens from the Czech Republic
Source: Insects. 2022 Dec 5;13(12):1121. doi: 10.3390/insects13121121 (PMC9785318; doi:10.3390/insects13121121)
Supplement: Supplementary file 1 [file insects-13-01121-s001.zip › insects-2054330-supplementary.xlsx]

## Sheet: Table S1
Table S1: List of samplings of B. terrestris/lucorum
number	location	region	lat	long	year	Crithidia bombi	Apicystis bombi	Nosema bombi	subspecies	sex	sampling
945	Tvarožná - Santon	Jihomoravský	49.1886	16.7641	2020	0	0	0	terrestris	worker	2020-07-28
946	Tvarožná - Santon	Jihomoravský	49.1878	16.7645	2020	1	0	0	terrestris	worker	2020-07-28
949	Tvarožná - Santon	Jihomoravský	49.1887	16.7656	2020	0	0	0	terrestris	worker	2020-07-28
950	Tvarožná - Santon	Jihomoravský	49.1891	16.7643	2020	0	0	0	terrestris	worker	2020-07-28
919	Alběř	Jihočeský	49.0302	15.1252	2019	1	0	0	terrestris	worker	2019-07-24
920	Alběř	Jihočeský	49.0292	15.1254	2019	1	0	0	terrestris	worker	2019-07-24
921	Alběř	Jihočeský	49.0286	15.1286	2019	0	0	0	terrestris	worker	2019-07-24
542	Bartoušov	Vysočina	49.5848	15.6592	2015	0	0	0	terrestris	worker	28.-31.7.2015
543	Bartoušov	Vysočina	49.584	15.6521	2015	1	0	0	terrestris	worker	28.-31.7.2015
544	Bartoušov	Vysočina	49.5914	15.6576	2015	1	0	0	terrestris	worker	28.-31.7.2015
545	Bartoušov	Vysočina	49.5912	15.6507	2015	1	0	0	terrestris	worker	28.-31.7.2015
546	Bartoušov	Vysočina	49.5824	15.6561	2015	1	0	0	terrestris	worker	28.-31.7.2015
547	Bartoušov	Vysočina	49.5824	15.6497	2015	0	0	0	terrestris	worker	28.-31.7.2015
548	Bartoušov	Vysočina	49.5826	15.6549	2015	1	0	0	terrestris	worker	28.-31.7.2015
549	Bartoušov	Vysočina	49.5918	15.6519	2015	1	0	1	terrestris	worker	28.-31.7.2015
550	Bartoušov	Vysočina	49.5874	15.6575	2015	1	0	0	terrestris	worker	28.-31.7.2015
551	Bartoušov	Vysočina	49.5855	15.6592	2015	0	0	0	terrestris	worker	28.-31.7.2015
577	Bartoušov	Vysočina	49.5865	15.6518	2015	1	0	0	terrestris	worker	28.-31.7.2015
578	Bartoušov	Vysočina	49.5863	15.6525	2015	1	0	1	terrestris	worker	28.-31.7.2015
579	Bartoušov	Vysočina	49.5912	15.6513	2015	0	0	0	terrestris	worker	28.-31.7.2015
580	Bartoušov	Vysočina	49.5913	15.6516	2015	0	0	0	terrestris	worker	28.-31.7.2015
581	Bartoušov	Vysočina	49.5914	15.6591	2015	0	0	0	terrestris	worker	28.-31.7.2015
582	Bartoušov	Vysočina	49.5904	15.6582	2015	0	0	0	terrestris	worker	28.-31.7.2015
583	Bartoušov	Vysočina	49.5861	15.6569	2015	0	0	0	terrestris	worker	28.-31.7.2015
584	Bartoušov	Vysočina	49.5914	15.6555	2015	1	0	0	terrestris	worker	28.-31.7.2015
941	Bedřichovice	Jihomoravský	49.1796	16.7269	2020	1	0	0	terrestris	worker	2020-07-28
942	Bedřichovice	Jihomoravský	49.1803	16.7259	2020	1	0	0	terrestris	worker	2020-07-28
943	Bedřichovice	Jihomoravský	49.1835	16.7283	2020	0	0	0	terrestris	worker	2020-07-28
944	Bedřichovice	Jihomoravský	49.1874	16.7267	2020	0	0	0	terrestris	worker	2020-07-28
951	Bedřichovice	Jihomoravský	49.1809	16.7224	2020	0	0	0	terrestris	worker	2020-07-28
952	Bedřichovice	Jihomoravský	49.1778	16.7211	2020	0	0	0	terrestris	worker	2020-07-28
591	Bohdalov	Vysočina	49.4828	15.8862	2015	1	0	0	terrestris	worker	28.-31.7.2015
592	Bohdalov	Vysočina	49.4747	15.8653	2015	0	0	0	terrestris	worker	28.-31.7.2015
593	Bohdalov	Vysočina	49.4639	15.8584	2015	1	0	0	terrestris	worker	28.-31.7.2015
3	Brno - Bohunice (jmk)	Jihomoravský	49.1712	16.5847	2015	1	0	0	terrestris	worker	2016-07-06
4	Brno - Bohunice (jmk)	Jihomoravský	49.1725	16.5804	2015	1	0	0	terrestris	male	2016-07-06
5	Brno - Bohunice (jmk)	Jihomoravský	49.1701	16.5795	2015	0	0	0	terrestris	male	2016-07-06
7	Brno - Bohunice (jmk)	Jihomoravský	49.1723	16.5756	2015	0	0	0	terrestris	worker	2016-07-06
8	Brno - Bohunice (jmk)	Jihomoravský	49.1642	16.5734	2015	0	0	0	terrestris	male	2016-07-06
957	Brno-Ivanovice	Jihomoravský	49.2644	16.5571	2020	0	0	0	terrestris	worker	2020-07-29
970	Brodek u Konice	Olomoucký	49.5553	16.8406	2020	0	0	0	terrestris	male	2020-08-11
971	Brodek u Konice	Olomoucký	49.5549	16.836	2020	0	0	0	terrestris	worker	2020-08-11
972	Brodek u Konice	Olomoucký	49.5574	16.831	2020	0	0	0	terrestris	male	2020-08-11
740	Březnice	Středočeský	49.5548	13.9607	2018	0	0	1	terrestris	male	2018-08-20
741	Březnice	Středočeský	49.5623	13.966	2018	0	1	1	terrestris	male	2018-08-20
742	Březnice	Středočeský	49.5617	13.9626	2018	1	0	1	terrestris	worker	2018-08-20
743	Březnice	Středočeský	49.5566	13.966	2018	1	1	1	terrestris	male	2018-08-20
744	Březnice	Středočeský	49.5542	13.9569	2018	0	1	0	terrestris	male	2018-08-20
745	Březnice	Středočeský	49.5591	13.9656	2018	0	1	0	terrestris	male	2018-08-20
746	Březnice	Středočeský	49.5616	13.9624	2018	1	0	1	terrestris	male	2018-08-20
747	Březnice	Středočeský	49.5581	13.9601	2018	1	1	1	terrestris	male	2018-08-20
748	Březnice	Středočeský	49.5575	13.9627	2018	1	1	1	terrestris	male	2018-08-20
801	Bystré	Pardubický	49.6187	16.3497	2019	1	0	1	terrestris	male	2019-07-22
802	Bystré	Pardubický	49.6149	16.3569	2019	0	0	0	terrestris	male	2019-07-22
803	Bystré	Pardubický	49.6182	16.349	2019	0	0	0	terrestris	male	2019-07-22
804	Bystré	Pardubický	49.6107	16.3512	2019	1	0	0	terrestris	male	2019-07-22
805	Bystré	Pardubický	49.6131	16.3583	2019	1	1	0	terrestris	male	2019-07-22
637	Bzenec, voj, Cvičiště	Jihomoravský	48.9656	17.2963	2015	1	0	1	terrestris	worker	2015-08-04
638	Bzenec, voj, Cvičiště	Jihomoravský	48.9619	17.2939	2015	1	1	1	terrestris	worker	2015-08-04
639	Bzenec, voj, Cvičiště	Jihomoravský	48.9668	17.2941	2015	1	0	1	terrestris	worker	2015-08-04
586	Bzenec-Přívoz	Jihomoravský	48.9381	17.2969	2015	0	0	0	terrestris	male	2015-08-04
587	Bzenec-Přívoz	Jihomoravský	48.9461	17.2885	2015	1	0	0	terrestris	worker	2015-08-04
588	Bzenec-Přívoz	Jihomoravský	48.9439	17.2936	2015	1	0	0	terrestris	worker	2015-08-04
64	Častolovice (Kral,Hrad, kr,)	Královehradecký	50.1347	16.1925	2015	1	1	0	terrestris	worker	2016-07-07
65	Častolovice (Kral,Hrad, kr,)	Královehradecký	50.1283	16.1908	2015	0	0	0	terrestris	worker	2016-07-07
66	Častolovice (Kral,Hrad, kr,)	Královehradecký	50.1232	16.1905	2015	1	0	0	terrestris	worker	2016-07-07
67	Častolovice (Kral,Hrad, kr,)	Královehradecký	50.1211	16.1958	2015	1	0	0	terrestris	worker	2016-07-07
68	Častolovice (Kral,Hrad, kr,)	Královehradecký	50.123	16.2014	2015	1	1	0	terrestris	worker	2016-07-07
69	Častolovice (Kral,Hrad, kr,)	Královehradecký	50.1269	16.1734	2015	1	0	0	terrestris	worker	2016-07-07
70	Častolovice (Kral,Hrad, kr,)	Královehradecký	50.1271	16.1846	2015	0	0	0	terrestris	worker	2016-07-07
71	Častolovice (Kral,Hrad, kr,)	Královehradecký	50.1331	16.1747	2015	1	0	0	terrestris	worker	2016-07-07
72	Častolovice (Kral,Hrad, kr,)	Královehradecký	50.1311	16.1691	2015	1	0	0	terrestris	worker	2016-07-07
73	Častolovice (Kral,Hrad, kr,)	Královehradecký	50.1267	16.195	2015	1	0	0	terrestris	worker	2016-07-07
74	Častolovice (Kral,Hrad, kr,)	Královehradecký	50.1226	16.2062	2015	1	0	0	terrestris	worker	2016-07-07
75	Častolovice (Kral,Hrad, kr,)	Královehradecký	50.1206	16.2004	2015	1	0	0	terrestris	worker	2016-07-07
76	Častolovice (Kral,Hrad, kr,)	Královehradecký	50.1332	16.2105	2015	1	0	1	terrestris	worker	2016-07-07
77	Častolovice (Kral,Hrad, kr,)	Královehradecký	50.1402	16.1898	2015	1	0	1	terrestris	worker	2016-07-07
78	Častolovice (Kral,Hrad, kr,)	Královehradecký	50.1366	16.1938	2015	1	1	1	terrestris	worker	2016-07-07
79	Častolovice (Kral,Hrad, kr,)	Královehradecký	50.1247	16.1764	2015	1	0	0	terrestris	worker	2016-07-07
871	Čečkovice	vysočina	49.7376	12.7866	2019	1	0	0	terrestris	worker	2019-07-23
872	Čečkovice	vysočina	49.7341	12.779	2019	1	1	0	terrestris	worker	2019-07-23
873	Čečkovice	vysočina	49.7358	12.7828	2019	1	0	0	terrestris	worker	2019-07-23
874	Čečkovice	vysočina	49.7341	12.779	2019	0	0	0	terrestris	worker	2019-07-23
875	Čečkovice	vysočina	49.7334	12.7845	2019	0	0	0	terrestris	worker	2019-07-23
876	Čečkovice	vysočina	49.7358	12.7841	2019	1	0	0	terrestris	worker	2019-07-23
1006	Červenohorské sedlo	Olomoucký	50.125	17.1555	2020	1	0	0	terrestris	male	2020-08-15
846	Červený Ujezd	Praha	50.4947	13.8594	2019	0	0	0	terrestris	male	2019-07-22
849	Červený Ujezd	Praha	50.4915	13.8537	2019	0	0	0	terrestris	male	2019-07-22
827	Čilec	Středočeský	50.2282	14.9832	2019	0	0	1	terrestris	male	2019-07-22
828	Čilec	Středočeský	50.2245	14.9852	2019	0	0	0	terrestris	male	2019-07-22
829	Čilec	Středočeský	50.2211	14.9843	2019	0	0	0	terrestris	male	2019-07-22
830	Čilec	Středočeský	50.2303	14.9826	2019	0	0	0	terrestris	male	2019-07-22
831	Čilec	Středočeský	50.2223	14.9815	2019	0	0	1	terrestris	male	2019-07-22
1017	Darkovičky	Moravskoslezský	49.921	18.206	2020	0	0	0	terrestris	male	2020-08-15
1022	Děhylov	Moravskoslezský	49.871	18.1706	2020	0	1	1	terrestris	male	2020-08-15
660	Deštné	Královehradecký	50.308	16.3522	2018	0	1	0	terrestris	worker	2018-08-20
661	Deštné	Královehradecký	50.3044	16.3636	2018	1	1	0	terrestris	male	2018-08-20
58	Dubany (ol,kr,)	Olomoucký	49.5163	17.1953	2015	1	0	1	terrestris	worker	2016-07-07
988	Dušná	Zlínský	49.3833	18.0399	2020	0	0	0	terrestris	male	2020-08-11
706	Fláje	Ústecký	50.6978	13.5874	2018	1	0	0	terrestris	worker	2018-08-20
707	Fláje	Ústecký	50.6965	13.5804	2018	1	0	0	terrestris	worker	2018-08-20
708	Fláje	Ústecký	50.6968	13.58	2018	1	0	1	terrestris	worker	2018-08-20
123	Frenštát p, R, (mosl,kr,)	Moravskoslezský	49.5579	18.2212	2016	0	0	1	terrestris	worker	2016-08-03
124	Frenštát p, R, (mosl,kr,)	Moravskoslezský	49.554	18.2191	2016	0	0	0	terrestris	worker	2016-08-03
125	Frenštát p, R, (mosl,kr,)	Moravskoslezský	49.5502	18.2241	2016	0	0	0	terrestris	worker	2016-08-03
126	Frenštát p, R, (mosl,kr,)	Moravskoslezský	49.5503	18.224	2016	1	0	1	terrestris	worker	2016-08-03
127	Frenštát p, R, (mosl,kr,)	Moravskoslezský	49.5498	18.2259	2016	1	0	1	terrestris	worker	2016-08-03
128	Frenštát p, R, (mosl,kr,)	Moravskoslezský	49.5576	18.2264	2016	0	0	1	terrestris	worker	2016-08-03
129	Frenštát p, R, (mosl,kr,)	Moravskoslezský	49.5562	18.2188	2016	0	0	1	terrestris	worker	2016-08-03
130	Frenštát p, R, (mosl,kr,)	Moravskoslezský	49.5512	18.2266	2016	1	1	0	terrestris	worker	2016-08-03
131	Frenštát p, R, (mosl,kr,)	Moravskoslezský	49.5547	18.2231	2016	1	0	0	terrestris	worker	2016-08-03
132	Frenštát p, R, (mosl,kr,)	Moravskoslezský	49.5558	18.2244	2016	0	0	0	terrestris	worker	2016-08-03
133	Frenštát p, R, (mosl,kr,)	Moravskoslezský	49.5493	18.2218	2016	0	0	0	terrestris	worker	2016-08-03
981	Frýdlant nad Ostravicí	Moravskoslezský	49.5717	18.3617	2020	1	0	0	terrestris	worker	2020-08-11
982	Frýdlant nad Ostravicí	Moravskoslezský	49.5744	18.3591	2020	1	0	0	terrestris	male	2020-08-11
983	Frýdlant nad Ostravicí	Moravskoslezský	49.57	18.3627	2020	1	0	0	terrestris	worker	2020-08-11
984	Frýdlant nad Ostravicí	Moravskoslezský	49.5741	18.3628	2020	1	0	1	terrestris	male	2020-08-11
909	Frymburk	Jihočeský	48.6622	14.1656	2019	1	0	0	terrestris	worker	2019-07-24
667	Hajnice	Královehradecký	50.4913	15.9077	2018	1	1	0	terrestris	male	2018-08-20
668	Hajnice	Královehradecký	50.4975	15.9069	2018	1	1	1	terrestris	male	2018-08-20
669	Hajnice	Královehradecký	50.4913	15.9028	2018	0	1	0	terrestris	male	2018-08-20
670	Hajnice	Královehradecký	50.491	15.9064	2018	1	0	0	terrestris	worker	2018-08-20
671	Hajnice	Královehradecký	50.4973	15.9041	2018	1	0	0	terrestris	worker	2018-08-20
615	Havraníky	Jihomoravský	48.8219	15.9928	2015	1	0	0	terrestris	worker	2015-07-30
616	Havraníky	Jihomoravský	48.8223	15.987	2015	0	0	0	terrestris	worker	2015-07-30
617	Havraníky	Jihomoravský	48.8161	15.9944	2015	0	0	0	terrestris	worker	2015-07-30
618	Havraníky	Jihomoravský	48.817	15.9963	2015	1	0	0	terrestris	worker	2015-07-30
619	Havraníky	Jihomoravský	48.8205	15.9926	2015	0	0	0	terrestris	worker	2015-07-30
620	Havraníky	Jihomoravský	48.8195	15.9877	2015	1	0	0	terrestris	worker	2015-07-30
621	Havraníky	Jihomoravský	48.8152	15.9882	2015	1	0	0	terrestris	worker	2015-07-30
622	Havraníky	Jihomoravský	48.819	15.9884	2015	1	0	0	terrestris	worker	2015-07-30
626	Havraníky	Jihomoravský	48.8153	15.9869	2015	1	0	0	terrestris	worker	2015-07-30
628	Havraníky	Jihomoravský	48.8148	15.9874	2015	1	0	1	terrestris	worker	2015-07-30
630	Havraníky	Jihomoravský	48.818	15.9938	2015	1	0	0	terrestris	worker	2015-07-30
632	Havraníky	Jihomoravský	48.8169	15.9962	2015	1	0	1	terrestris	worker	2015-07-30
749	Hodušín	Jihočeský	49.4361	14.4789	2018	0	0	0	terrestris	male	2018-08-20
750	Hodušín	Jihočeský	49.442	14.4737	2018	0	0	0	terrestris	male	2018-08-20
751	Hodušín	Jihočeský	49.4392	14.4752	2018	1	0	0	terrestris	worker	2018-08-20
752	Hodušín	Jihočeský	49.4381	14.4712	2018	0	0	0	terrestris	worker	2018-08-20
753	Hodušín	Jihočeský	49.4357	14.4794	2018	0	0	0	terrestris	worker	2018-08-20
754	Hodušín	Jihočeský	49.4418	14.4743	2018	0	0	0	terrestris	male	2018-08-20
893	Hojsova Stráž	Plzeňský	49.2052	13.2064	2019	0	0	0	terrestris	worker	2019-07-23
1004	Hora Javořík	Olomoucký	50.2057	17.1402	2020	1	0	0	terrestris	worker	2020-08-15
906	Horní Planá	Jihočeský	48.7665	14.0231	2019	1	0	0	terrestris	worker	2019-07-24
13	Hostim (jmk)	Jihomoravský	49.0173	15.8956	2015	1	0	0	terrestris	worker	2016-07-06
814	Hrbokov	Pardubický	49.8694	15.7116	2019	1	0	1	terrestris	male	2019-07-22
815	Hrbokov	Pardubický	49.874	15.7118	2019	0	0	0	terrestris	worker	2019-07-22
914	Hrdlořezy	Středočeský	48.8759	14.8744	2019	0	0	0	terrestris	worker	2019-07-24
915	Hrdlořezy	Středočeský	48.8701	14.8705	2019	0	0	0	terrestris	male	2019-07-24
916	Hrdlořezy	Středočeský	48.8726	14.8778	2019	0	1	0	terrestris	male	2019-07-24
917	Hrdlořezy	Středočeský	48.8712	14.8689	2019	0	1	0	terrestris	male	2019-07-24
538	Hřebečná	Karlovarský	50.3844	12.8327	2015	0	0	0	terrestris	worker	2015-08-31
539	Hřebečná	Karlovarský	50.3888	12.8355	2015	0	0	0	terrestris	worker	2015-08-31
540	Hřebečná	Karlovarský	50.3857	12.8292	2015	0	0	0	terrestris	worker	2015-08-31
541	Hřebečná	Karlovarský	50.3896	12.8353	2015	1	0	0	terrestris	worker	2015-08-31
1019	Humpolec	vysočina	49.535	15.3614	2020	1	0	0	terrestris	male	2020-08-15
977	Chlebovice 1	Moravskoslezský	49.6666	18.2673	2020	0	0	0	terrestris	male	2020-08-11
978	Chlebovice 2	Moravskoslezský	49.6657	18.2674	2020	0	0	1	terrestris	male	2020-08-11
979	Chlebovice 2	Moravskoslezský	49.6632	18.2755	2020	0	1	0	terrestris	male	2020-08-11
980	Chlebovice 2	Moravskoslezský	49.6616	18.2676	2020	0	0	0	terrestris	male	2020-08-11
885	Chodov	karlovarský	49.4228	12.8358	2019	0	0	0	terrestris	male	2019-07-23
886	Chodov	karlovarský	49.418	12.833	2019	0	0	0	terrestris	male	2019-07-23
887	Chodov	karlovarský	49.4189	12.8303	2019	1	0	0	terrestris	male	2019-07-23
888	Chodov	karlovarský	49.4222	12.8263	2019	1	1	1	terrestris	male	2019-07-23
609	Chvalčov, lom, Řika	Zlínský	49.3987	17.719	2015	0	0	1	terrestris	worker	2015-08-05
610	Chvalčov, lom, Řika	Zlínský	49.3955	17.7238	2015	1	0	1	terrestris	worker	2015-08-05
611	Chvalčov, lom, Řika	Zlínský	49.3997	17.7164	2015	1	0	1	terrestris	worker	2015-08-05
612	Chvalčov, lom, Řika	Zlínský	49.3979	17.7241	2015	1	0	1	terrestris	worker	2015-08-05
613	Chvalčov, lom, Řika	Zlínský	49.3988	17.7235	2015	1	0	0	terrestris	worker	2015-08-05
996	Chválkovice	Olomoucký	49.6124	17.2877	2020	1	0	0	terrestris	worker	2020-08-15
855	Chyše	Karlovarský	50.1126	13.254	2019	1	0	0	terrestris	male	2019-07-23
856	Chyše	Karlovarský	50.1108	13.2543	2019	0	0	0	terrestris	male	2019-07-23
857	Chyše	Karlovarský	50.1078	13.2574	2019	0	0	0	terrestris	male	2019-07-23
858	Chyše	Karlovarský	50.1057	13.2572	2019	1	0	0	terrestris	male	2019-07-23
859	Chyše	Karlovarský	50.1127	13.2566	2019	0	0	0	terrestris	worker	2019-07-23
53	Ivančice (jmk)	Jihomoravský	49.1036	16.3853	2015	1	0	0	terrestris	worker	2016-07-07
118	Janovice (okr,Fr,Místek)	Moravskoslezský	49.6191	18.4082	2016	0	0	0	terrestris	worker	1.8.2016
119	Janovice (okr,Fr,Místek)	Moravskoslezský	49.6252	18.4035	2016	0	0	0	terrestris	worker	1.8.2016
672	Janské lázně	Královehradecký	50.6365	15.7319	2018	0	0	0	terrestris	male	2018-08-20
816	Jetonice	Pardubický	49.9257	15.5799	2019	0	0	1	terrestris	male	2019-07-22
817	Jetonice	Pardubický	49.9244	15.5808	2019	1	0	1	terrestris	male	2019-07-22
818	Jetonice	Pardubický	49.9281	15.5842	2019	0	0	1	terrestris	worker	2019-07-22
819	Jetonice	Pardubický	49.9264	15.5855	2019	0	0	1	terrestris	worker	2019-07-22
820	Jetonice	Pardubický	49.9331	15.5835	2019	0	0	1	terrestris	male	2019-07-22
134	Jihlava	Vysočina	49.3992	15.6071	2016	1	0	0	terrestris	male	2016-08-15
135	Jihlava	Vysočina	49.3988	15.6069	2016	1	0	0	terrestris	male	2016-08-15
136	Jihlava	Vysočina	49.4073	15.6007	2016	1	0	1	terrestris	male	2016-08-15
137	Jihlava	Vysočina	49.3982	15.5998	2016	1	0	1	terrestris	male	2016-08-15
138	Jihlava	Vysočina	49.4077	15.6041	2016	0	0	0	terrestris	male	2016-08-15
139	Jihlava	Vysočina	49.4034	15.607	2016	1	0	0	terrestris	worker	2016-08-15
140	Jihlava	Vysočina	49.4005	15.6073	2016	1	0	0	terrestris	worker	2016-08-15
141	Jihlava	Vysočina	49.3995	15.606	2016	1	0	0	terrestris	worker	2016-08-15
142	Jihlava	Vysočina	49.4023	15.6076	2016	0	0	0	terrestris	worker	2016-08-15
143	Jihlava	Vysočina	49.4054	15.5993	2016	1	0	0	terrestris	worker	2016-08-15
144	Jihlava	Vysočina	49.4003	15.6037	2016	1	0	0	terrestris	worker	2016-08-15
145	Jihlava	Vysočina	49.4038	15.6075	2016	0	0	0	terrestris	worker	2016-08-15
146	Jihlava	Vysočina	49.4067	15.6017	2016	1	0	0	terrestris	worker	2016-08-15
147	Jihlava	Vysočina	49.4073	15.5998	2016	1	1	0	terrestris	worker	2016-08-15
148	Jihlava	Vysočina	49.4014	15.6062	2016	1	0	0	terrestris	worker	2016-08-15
149	Jihlava	Vysočina	49.4028	15.6063	2016	1	0	0	terrestris	worker	2016-08-15
150	Jihlava	Vysočina	49.4068	15.6034	2016	0	0	0	terrestris	worker	2016-08-15
151	Jihlava	Vysočina	49.402	15.6026	2016	0	0	0	terrestris	worker	2016-08-15
109	Jimramov Žďár n,Sázavou (vys,)	Vysočina	49.6427	16.2277	2016	1	1	0	terrestris	worker	2016-07-21
110	Jimramov Žďár n,Sázavou (vys,)	Vysočina	49.6449	16.2245	2016	0	0	1	terrestris	worker	2016-07-21
709	Jindřišská	Ústecký	50.5211	13.4296	2018	1	0	0	terrestris	male	2018-08-20
710	Jindřišská	Ústecký	50.5209	13.433	2018	1	1	0	terrestris	male	2018-08-20
711	Jindřišská	Ústecký	50.5227	13.4348	2018	0	0	0	terrestris	male	2018-08-20
712	Jindřišská	Ústecký	50.5213	13.4348	2018	1	0	0	terrestris	male	2018-08-20
713	Jindřišská	Ústecký	50.5184	13.4333	2018	0	0	0	terrestris	male	2018-08-20
714	Jindřišská	Ústecký	50.5148	13.4329	2018	1	0	1	terrestris	worker	2018-08-20
1015	Jistebník	Moravskoslezský	49.7443	18.1332	2020	0	0	1	terrestris	male	2020-08-15
1016	Jistebník	Moravskoslezský	49.7546	18.1317	2020	1	0	0	terrestris	male	2020-08-15
1020	Kladeruby	vysočina	49.1433	16.1693	2020	1	0	0	terrestris	worker	2020-08-15
62	Kněževes (praha 4)	Praha	50.1224	14.2565	2015	0	1	0	terrestris	worker	2016-07-07
991	Koryčany	Zlínský	49.1291	17.1793	2020	0	0	0	terrestris	male	2020-08-11
992	Koryčany	Zlínský	49.1301	17.2093	2020	0	0	0	terrestris	male	2020-08-11
989	Kotrlé	Zlínský	49.3774	18.0231	2020	1	1	1	terrestris	worker	2020-08-11
174	Kotvrdovice	Jihomoravský	49.3594	16.7868	2016	1	0	0	terrestris	worker	2016-08-27
175	Kotvrdovice	Jihomoravský	49.3617	16.7879	2016	1	0	0	terrestris	worker	2016-08-27
176	Kotvrdovice	Jihomoravský	49.3621	16.785	2016	1	0	0	terrestris	worker	2016-08-27
177	Kotvrdovice	Jihomoravský	49.3658	16.792	2016	1	0	0	terrestris	worker	2016-08-27
178	Kotvrdovice	Jihomoravský	49.3602	16.7847	2016	0	0	0	terrestris	worker	2016-08-27
179	Kotvrdovice	Jihomoravský	49.3635	16.7852	2016	0	0	0	terrestris	worker	2016-08-27
180	Kotvrdovice	Jihomoravský	49.3584	16.7916	2016	0	0	0	terrestris	worker	2016-08-27
181	Kotvrdovice	Jihomoravský	49.3576	16.7916	2016	1	0	1	terrestris	worker	2016-08-27
182	Kotvrdovice	Jihomoravský	49.3597	16.7917	2016	0	0	0	terrestris	worker	2016-08-27
183	Kotvrdovice	Jihomoravský	49.3629	16.7923	2016	1	0	1	terrestris	worker	2016-08-27
993	Krčmaň	Olomoucký	49.5173	17.3467	2020	1	1	1	terrestris	male	2020-08-15
966	Křtiny	Jihomoravský	49.3092	16.746	2020	1	0	0	terrestris	male	2020-08-11
985	Kunčice pod Ondřejníkem	Moravskoslezský	49.5444	18.25	2020	1	0	0	terrestris	male	2020-08-11
986	Kunčice pod Ondřejníkem	Moravskoslezský	49.546	18.2551	2020	0	0	0	terrestris	male	2020-08-11
987	Kunčice pod Ondřejníkem	Moravskoslezský	49.5454	18.2529	2020	0	0	0	terrestris	male	2020-08-11
589	Kurovice	Zlínský	49.2875	17.5161	2015	0	0	0	terrestris	worker	2015-08-05
590	Kurovice	Zlínský	49.2858	17.511	2015	0	0	0	terrestris	male	2015-08-05
822	Kutná Hora	Středočeský	49.9517	15.2685	2019	0	0	0	terrestris	worker	2019-07-22
823	Kutná Hora	Středočeský	49.9514	15.2672	2019	1	0	0	terrestris	worker	2019-07-22
824	Kutná Hora	Středočeský	49.9492	15.2645	2019	1	0	0	terrestris	worker	2019-07-22
825	Kutná Hora	Středočeský	49.9545	15.2677	2019	1	0	0	terrestris	worker	2019-07-22
826	Kutná Hora	Středočeský	49.9533	15.2686	2019	1	0	0	terrestris	worker	2019-07-22
821	Kutná Hora	Středočeský	49.9499	15.2645	2019	1	0	1	terrestris	worker	2019-07-22
674	Kytlice	Ústecký	50.8137	14.5265	2018	1	0	1	terrestris	worker	2018-08-20
675	Kytlice	Ústecký	50.8176	14.5451	2018	1	1	1	terrestris	worker	2018-08-20
918	Lásenice	Jihočeský	49.076	14.9705	2019	0	0	0	terrestris	worker	2019-07-24
12	Lechovice (jmk)	Jihomoravský	48.8754	16.2223	2015	1	0	0	terrestris	worker	2016-07-06
50	Lichnice (pard,kr,)	Pardubický	49.8798	15.5875	2015	1	1	0	terrestris	worker	2016-07-06
969	Lipová	Zlínský	49.5312	16.8628	2020	1	0	0	terrestris	worker	2020-08-11
947	Lipůvka	Jihomoravský	49.336	16.5519	2020	0	0	0	terrestris	worker	2020-07-28
948	Lipůvka	Jihomoravský	49.337	16.5592	2020	0	0	0	terrestris	worker	2020-07-28
720	Loukov	Zlínský	50.0389	12.8324	2018	1	0	0	terrestris	male	2018-08-20
721	Loukov	Zlínský	50.0431	12.8331	2018	1	0	0	terrestris	male	2018-08-20
722	Loukov	Zlínský	50.0403	12.8299	2018	1	1	0	terrestris	male	2018-08-20
723	Loukov	Zlínský	50.0415	12.8302	2018	1	1	0	terrestris	male	2018-08-20
724	Loukov	Zlínský	50.042	12.8323	2018	0	0	0	terrestris	male	2018-08-20
725	Loukov	Zlínský	50.0459	12.8274	2018	0	1	0	terrestris	male	2018-08-20
955	Lovosice	Ústecký	50.517	14.0515	2020	1	0	0	terrestris	worker	2020-06-22
956	Lovosice	Ústecký	50.5078	14.0565	2020	1	0	0	terrestris	worker	2020-06-22
676	Markvartice	Ústecký	50.7822	14.3574	2018	1	1	0	terrestris	worker	2018-08-20
677	Markvartice	Ústecký	50.785	14.3544	2018	1	0	0	terrestris	worker	2018-08-20
678	Markvartice	Ústecký	50.7827	14.3574	2018	1	0	0	terrestris	worker	2018-08-20
679	Markvartice	Ústecký	50.7812	14.3559	2018	0	0	0	terrestris	worker	2018-08-20
680	Markvartice	Ústecký	50.785	14.3619	2018	0	0	0	terrestris	worker	2018-08-20
681	Markvartice	Ústecký	50.7781	14.3631	2018	1	0	0	terrestris	worker	2018-08-20
682	Markvartice	Ústecký	50.7872	14.3542	2018	1	0	0	terrestris	worker	2018-08-20
683	Markvartice	Ústecký	50.7848	14.3564	2018	0	0	0	terrestris	worker	2018-08-20
684	Markvartice	Ústecký	50.779	14.3634	2018	1	0	0	terrestris	worker	2018-08-20
685	Markvartice	Ústecký	50.7837	14.3627	2018	1	0	0	terrestris	worker	2018-08-20
686	Markvartice	Ústecký	50.7859	14.3541	2018	1	0	0	terrestris	worker	2018-08-20
687	Markvartice	Ústecký	50.7824	14.3539	2018	0	0	0	terrestris	worker	2018-08-20
688	Markvartice	Ústecký	50.7867	14.3571	2018	1	0	0	terrestris	worker	2018-08-20
689	Markvartice	Ústecký	50.7855	14.3633	2018	1	0	0	terrestris	worker	2018-08-20
690	Markvartice	Ústecký	50.781	14.3584	2018	1	0	0	terrestris	worker	2018-08-20
691	Markvartice	Ústecký	50.7815	14.3558	2018	0	0	0	terrestris	worker	2018-08-20
692	Markvartice	Ústecký	50.7831	14.3631	2018	0	0	0	terrestris	worker	2018-08-20
693	Markvartice	Ústecký	50.7828	14.3622	2018	1	0	0	terrestris	worker	2018-08-20
694	Markvartice	Ústecký	50.787	14.3558	2018	0	0	0	terrestris	worker	2018-08-20
695	Markvartice	Ústecký	50.779	14.3619	2018	1	0	0	terrestris	worker	2018-08-20
696	Markvartice	Ústecký	50.7869	14.3565	2018	0	0	0	terrestris	worker	2018-08-20
697	Markvartice	Ústecký	50.7812	14.3619	2018	0	0	0	terrestris	worker	2018-08-20
698	Markvartice	Ústecký	50.7798	14.362	2018	1	0	0	terrestris	worker	2018-08-20
699	Markvartice	Ústecký	50.7784	14.3613	2018	0	0	0	terrestris	worker	2018-08-20
700	Markvartice	Ústecký	50.7812	14.357	2018	0	0	0	terrestris	worker	2018-08-20
701	Markvartice	Ústecký	50.7781	14.3566	2018	0	0	0	terrestris	worker	2018-08-20
702	Markvartice	Ústecký	50.7784	14.3571	2018	1	0	0	terrestris	worker	2018-08-20
703	Markvartice	Ústecký	50.7802	14.3551	2018	1	0	0	terrestris	worker	2018-08-20
704	Markvartice	Ústecký	50.7828	14.3574	2018	0	0	0	terrestris	worker	2018-08-20
705	Markvartice	Ústecký	50.7827	14.361	2018	0	0	0	terrestris	worker	2018-08-20
832	Mělnické Vtelno	Středočeský	50.3539	14.6927	2019	0	0	1	terrestris	male	2019-07-22
833	Mělnické Vtelno	Středočeský	50.3607	14.6902	2019	0	0	1	terrestris	male	2019-07-22
834	Mělnické Vtelno	Středočeský	50.3541	14.693	2019	0	0	0	terrestris	male	2019-07-22
835	Mělnické Vtelno	Středočeský	50.3584	14.7	2019	0	0	1	terrestris	worker	2019-07-22
836	Mělnické Vtelno	Středočeský	50.3525	14.6904	2019	0	0	0	terrestris	worker	2019-07-22
1021	Náměšť nad Oslavou	vysočina	49.2039	16.163	2020	1	0	0	terrestris	male	2020-08-15
52	Nasavrky (jič,kr,)	Pardubický	49.8445	15.8067	2015	1	0	0	terrestris	worker	2016-07-07
726	Nečtiny	Plzeňský	49.9604	13.1567	2018	1	1	0	terrestris	worker	2018-08-20
897	Nezdice	Plzeňský	49.172	13.6042	2019	0	0	0	terrestris	worker	2019-07-24
898	Nezdice	Plzeňský	49.171	13.6094	2019	0	0	0	terrestris	male	2019-07-24
889	Nýrsko	Plzeňský	49.2982	13.1307	2019	1	0	0	terrestris	worker	2019-07-23
890	Nýrsko	Plzeňský	49.304	13.1255	2019	1	0	0	terrestris	worker	2019-07-23
891	Nýrsko	Plzeňský	49.2959	13.1243	2019	1	0	0	terrestris	worker	2019-07-23
892	Nýrsko	Plzeňský	49.3031	13.1278	2019	0	0	0	terrestris	worker	2019-07-23
755	Obrataň	Vysočina	49.4294	14.9363	2018	0	0	0	terrestris	worker	2018-08-20
756	Obrataň	Vysočina	49.4285	14.9353	2018	0	0	0	terrestris	worker	2018-08-20
757	Obrataň	Vysočina	49.429	14.9313	2018	0	0	0	terrestris	worker	2018-08-20
758	Obrataň	Vysočina	49.4289	14.9283	2018	0	0	0	terrestris	worker	2018-08-20
965	Ochoz	Olomoucký	49.2674	16.7372	2020	0	0	0	terrestris	male	2020-08-11
1010	Olbramice	Moravskoslezský	49.7905	18.0925	2020	1	0	1	terrestris	male	2020-08-15
759	Olešná u Pelhřimova	Vysočina	49.4453	15.262	2018	0	0	0	terrestris	worker	2018-08-20
760	Olešná u Pelhřimova	Vysočina	49.4487	15.2593	2018	0	0	0	terrestris	worker	2018-08-20
54	Olomouc	Olomoucký	49.5891	17.2493	2015	0	0	0	terrestris	worker	2016-07-07
55	Olomouc	Olomoucký	49.5943	17.2609	2015	1	0	0	terrestris	worker	2016-07-07
57	Olomouc	Olomoucký	49.5699	17.2733	2015	1	0	0	terrestris	worker	2016-07-07
152	Olomouc	Olomoucký	49.5746	17.2718	2016	1	1	1	terrestris	worker	2016-08-27
153	Olomouc	Olomoucký	49.5797	17.2715	2016	1	0	0	terrestris	worker	2016-08-27
154	Olomouc	Olomoucký	49.5799	17.2743	2016	0	0	0	terrestris	worker	2016-08-27
155	Olomouc	Olomoucký	49.5769	17.2721	2016	1	0	1	terrestris	worker	2016-08-27
156	Olomouc	Olomoucký	49.5776	17.2725	2016	1	1	1	terrestris	worker	2016-08-27
157	Olomouc	Olomoucký	49.5771	17.2783	2016	1	1	1	terrestris	worker	2016-08-27
158	Olomouc	Olomoucký	49.5737	17.2745	2016	1	0	1	terrestris	worker	2016-08-27
159	Olomouc	Olomoucký	49.5749	17.2705	2016	1	0	1	terrestris	worker	2016-08-27
160	Olomouc	Olomoucký	49.5725	17.2768	2016	1	0	1	terrestris	worker	2016-08-27
161	Olomouc	Olomoucký	49.5741	17.2703	2016	1	1	1	terrestris	worker	2016-08-27
162	Olomouc	Olomoucký	49.5755	17.2755	2016	0	0	0	terrestris	worker	2016-08-27
163	Olomouc	Olomoucký	49.58	17.2791	2016	1	1	1	terrestris	worker	2016-08-27
164	Olomouc	Olomoucký	49.5728	17.274	2016	1	0	1	terrestris	worker	2016-08-27
165	Olomouc	Olomoucký	49.581	17.271	2016	0	0	1	terrestris	worker	2016-08-27
166	Olomouc	Olomoucký	49.5774	17.2715	2016	1	1	0	terrestris	worker	2016-08-27
167	Olomouc	Olomoucký	49.577	17.2769	2016	1	0	0	terrestris	worker	2016-08-27
168	Olomouc	Olomoucký	49.5798	17.271	2016	1	1	0	terrestris	worker	2016-08-27
169	Olomouc	Olomoucký	49.5802	17.2717	2016	1	0	1	terrestris	worker	2016-08-27
170	Olomouc	Olomoucký	49.5722	17.2752	2016	1	0	1	terrestris	worker	2016-08-27
171	Olomouc	Olomoucký	49.5807	17.2768	2016	1	1	1	terrestris	worker	2016-08-27
173	Olomouc	Olomoucký	49.5764	17.2698	2016	1	0	0	terrestris	worker	2016-08-27
958	Olomouc (VURV)	Olomoucký	49.5744	17.2731	2020	1	0	0	terrestris	worker	2020-07-13
959	Olomouc (VURV)	Olomoucký	49.5744	17.2731	2020	1	0	1	terrestris	worker	2020-07-13
960	Olomouc (VURV)	Olomoucký	49.5744	17.2731	2020	1	0	1	terrestris	worker	2020-07-13
961	Olomouc (VURV)	Olomoucký	49.5744	17.2731	2020	1	1	1	terrestris	worker	2020-07-13
962	Olomouc (VURV)	Olomoucký	49.5744	17.2731	2020	0	0	0	terrestris	worker	2020-07-13
1001	Ostrava	Moravskoslezský	49.8078	18.2206	2020	1	0	1	terrestris	male	2020-08-15
1002	Ostrava	Moravskoslezský	49.8097	18.2192	2020	0	0	0	terrestris	male	2020-08-15
999	Děhylov	Moravskoslezský	49.81	18.2198	2020	1	0	0	terrestris	male	2020-08-15
442	Ostrava Poruba	Moravskoslezský	49.8222	18.1707	2017	1	0	0	terrestris	worker	2017-07-15
443	Ostrava Poruba	Moravskoslezský	49.8289	18.1695	2017	1	0	1	terrestris	worker	2017-07-15
444	Ostrava Poruba	Moravskoslezský	49.8278	18.1774	2017	1	1	0	terrestris	worker	2017-07-15
445	Ostrava Poruba	Moravskoslezský	49.8257	18.1708	2017	0	0	0	terrestris	worker	2017-07-15
446	Ostrava Poruba	Moravskoslezský	49.825	18.1717	2017	1	0	0	terrestris	worker	2017-07-15
447	Ostrava Poruba	Moravskoslezský	49.8307	18.1745	2017	1	0	0	terrestris	worker	2017-07-15
448	Ostrava Poruba	Moravskoslezský	49.8278	18.1705	2017	0	0	0	terrestris	worker	2017-07-15
449	Ostrava Poruba	Moravskoslezský	49.8301	18.1758	2017	0	1	0	terrestris	male	2017-07-15
450	Ostrava Poruba	Moravskoslezský	49.8235	18.1784	2017	1	0	0	terrestris	male	2017-07-15
998	Ostrava-Plesná	Moravskoslezský	49.811	18.2186	2020	0	1	0	terrestris	male	2020-08-15
1008	Ostrava-Vřesina	Moravskoslezský	49.825	18.1251	2020	1	0	0	terrestris	worker	2020-08-15
967	Ostrov u Macochy	Jihomoravský	49.378	16.7603	2020	1	0	0	terrestris	worker	2020-08-11
6	Ostrovačice (jmk)	Jihomoravský	49.2112	16.3979	2015	1	0	0	terrestris	worker	2016-07-06
9	Ostrovačice (jmk)	Jihomoravský	49.2096	16.4193	2015	0	0	0	terrestris	male	2016-07-06
806	Paseky u Proseče	Pardubický	49.7906	16.1101	2019	0	0	0	terrestris	male	2019-07-22
807	Paseky u Proseče	Pardubický	49.7904	16.1132	2019	0	0	0	terrestris	worker	2019-07-22
808	Paseky u Proseče	Pardubický	49.7865	16.1232	2019	1	0	0	terrestris	male	2019-07-22
80	Pastviny (pard,kr,)	Pardubický	50.0932	16.5656	2015	0	0	0	terrestris	worker	2016-07-07
81	Pastviny (pard,kr,)	Pardubický	50.0991	16.5715	2015	0	1	0	terrestris	worker	2016-07-07
82	Pastviny (pard,kr,)	Pardubický	50.0971	16.5745	2015	0	0	0	terrestris	worker	2016-07-07
83	Pastviny (pard,kr,)	Pardubický	50.0994	16.5712	2015	0	0	0	terrestris	worker	2016-07-07
84	Pastviny (pard,kr,)	Pardubický	50.0934	16.573	2015	0	0	0	terrestris	worker	2016-07-07
85	Pastviny (pard,kr,)	Pardubický	50.1001	16.5684	2015	1	0	0	terrestris	worker	2016-07-07
655	Pěčín	Královehradecký	50.1587	16.4282	2018	0	0	0	terrestris	male	2018-08-20
656	Pěčín	Královehradecký	50.1619	16.4339	2018	1	0	0	terrestris	male	2018-08-20
657	Pěčín	Královehradecký	50.1603	16.4304	2018	0	0	0	terrestris	male	2018-08-20
658	Pěčín	Královehradecký	50.1587	16.4322	2018	0	0	0	terrestris	male	2018-08-20
659	Pěčín	Královehradecký	50.1584	16.4336	2018	1	1	0	terrestris	male	2018-08-20
851	Podbořany	Ústecký	50.2135	13.3952	2019	1	0	0	terrestris	worker	2019-07-23
852	Podbořany	Ústecký	50.2112	13.3977	2019	1	0	0	terrestris	worker	2019-07-23
853	Podbořany	Ústecký	50.218	13.4018	2019	0	1	0	terrestris	male	2019-07-23
854	Podbořany	Ústecký	50.2124	13.3922	2019	0	0	0	terrestris	male	2019-07-23
1012	Polanka nad Odrou	Moravskoslezský	49.7867	18.1743	2020	1	1	0	terrestris	male	2020-08-15
1013	Polanka nad Odrou	Moravskoslezský	49.783	18.1663	2020	1	0	1	terrestris	worker	2020-08-15
1014	Polanka nad Odrou	Moravskoslezský	49.7865	18.1669	2020	1	0	1	terrestris	male	2020-08-15
100	Polička Žďár,vrchy (pard,kr,)	Pardubický	49.724	16.269	2016	0	0	0	terrestris	worker	2016-07-23
101	Polička Žďár,vrchy (pard,kr,)	Pardubický	49.726	16.2705	2016	1	0	1	terrestris	worker	2016-07-23
102	Polička Žďár,vrchy (pard,kr,)	Pardubický	49.7273	16.2693	2016	0	0	0	terrestris	worker	2016-07-23
103	Polička Žďár,vrchy (pard,kr,)	Pardubický	49.731	16.2653	2016	1	0	0	terrestris	worker	2016-07-23
104	Polička Žďár,vrchy (pard,kr,)	Pardubický	49.7246	16.2678	2016	1	0	0	terrestris	worker	2016-07-23
1023	Praha 5 -Radlice	Praha	50.062	14.3996	2020	1	0	0	terrestris	worker	2020-08-05
963	Praha 8 - Čimice	Praha	50.1403858	14.4233456	2020	1	0	1	terrestris	worker	2020-07-31
964	Praha 8 - Čimice	Praha	50.1403858	14.4233456	2020	1	0	1	terrestris	worker	2020-07-31
860	Prachomety	Karlovarský	50.0174	12.9562	2019	1	0	0	terrestris	worker	2019-07-23
861	Prachomety	Karlovarský	50.0156	12.9574	2019	0	0	0	terrestris	worker	2019-07-23
862	Prachomety	Karlovarský	50.0136	12.9503	2019	1	0	0	terrestris	worker	2019-07-23
863	Prachomety	Karlovarský	50.0188	12.9503	2019	0	0	0	terrestris	worker	2019-07-23
864	Prachomety	Karlovarský	50.0106	12.9518	2019	0	0	0	terrestris	male	2019-07-23
865	Prachomety	Karlovarský	50.0165	12.9574	2019	0	0	0	terrestris	male	2019-07-23
894	Prášily	Plzeňský	49.1123	13.3833	2019	0	0	0	terrestris	worker	2019-07-23
895	Prášily	Plzeňský	49.1102	13.3844	2019	0	0	0	terrestris	worker	2019-07-23
896	Prášily	Plzeňský	49.1076	13.3864	2019	1	0	0	terrestris	worker	2019-07-23
926	Přímětice	Jihomoravský	48.8891	16.0359	2019	0	0	0	terrestris	worker	2019-07-24
927	Přímětice	Jihomoravský	48.8956	16.0362	2019	0	0	1	terrestris	male	2019-07-24
928	Přímětice	Jihomoravský	48.891	16.0338	2019	0	0	0	terrestris	male	2019-07-24
929	Přímětice	Jihomoravský	48.8885	16.0347	2019	0	0	0	terrestris	male	2019-07-24
930	Přímětice	Jihomoravský	48.8918	16.041	2019	0	0	0	terrestris	male	2019-07-24
727	Rokycany	Plzeňský	49.7349	13.618	2018	0	0	0	terrestris	worker	2018-08-20
728	Rokycany	Plzeňský	49.7415	13.6214	2018	1	0	0	terrestris	worker	2018-08-20
729	Rokycany	Plzeňský	49.7421	13.6248	2018	0	0	0	terrestris	worker	2018-08-20
730	Rokycany	Plzeňský	49.7374	13.6189	2018	0	0	0	terrestris	worker	2018-08-20
731	Rokycany	Plzeňský	49.7396	13.6209	2018	0	0	0	terrestris	worker	2018-08-20
732	Rokycany	Plzeňský	49.7365	13.6191	2018	0	0	0	terrestris	worker	2018-08-20
733	Rokycany	Plzeňský	49.734	13.6166	2018	0	0	0	terrestris	male	2018-08-20
734	Rokycany	Plzeňský	49.7362	13.6243	2018	1	0	0	terrestris	male	2018-08-20
880	Rybník	Plzeňský	49.5206	12.6873	2019	1	0	0	terrestris	worker	2019-07-23
881	Rybník	Plzeňský	49.5208	12.6808	2019	1	0	0	terrestris	worker	2019-07-23
882	Rybník	Plzeňský	49.516	12.679	2019	1	0	0	terrestris	worker	2019-07-23
662	Sedloňov	Královehradecký	50.3453	16.3194	2018	1	0	0	terrestris	male	2018-08-20
663	Sedloňov	Královehradecký	50.3421	16.3191	2018	1	1	0	terrestris	worker	2018-08-20
664	Sedloňov	Královehradecký	50.3477	16.3201	2018	1	0	0	terrestris	worker	2018-08-20
665	Sedloňov	Královehradecký	50.343	16.3252	2018	1	0	0	terrestris	worker	2018-08-20
666	Sedloňov	Královehradecký	50.3397	16.3256	2018	0	1	0	terrestris	worker	2018-08-20
973	Skřípov	Olomoucký	49.5773	16.8004	2020	0	0	0	terrestris	worker	2020-08-11
974	Skřípov	Olomoucký	49.5815	16.8008	2020	0	0	0	terrestris	worker	2020-08-11
994	Slatinice	Olomoucký	49.5673	17.0982	2020	1	0	1	terrestris	worker	2020-08-15
995	Slatinice	Olomoucký	49.5373	17.0999	2020	0	0	0	terrestris	male	2020-08-15
990	Slavičín	Zlínský	49.0898	17.885	2020	1	0	0	terrestris	male	2020-08-11
595	Slavkov pod Hostýnem	Zlínský	49.3844	17.696	2015	0	0	0	terrestris	worker	4.-6.8.2015
596	Slavkov pod Hostýnem	Zlínský	49.3824	17.6973	2015	0	0	0	terrestris	worker	4.-6.8.2015
598	Slavkov pod Hostýnem	Zlínský	49.3783	17.6909	2015	1	0	1	terrestris	worker	4.-6.8.2015
599	Slavkov pod Hostýnem	Zlínský	49.3812	17.6965	2015	1	0	1	terrestris	worker	4.-6.8.2015
603	Slavkov pod Hostýnem	Zlínský	49.3805	17.6911	2015	1	0	0	terrestris	worker	4.-6.8.2015
604	Slavkov pod Hostýnem	Zlínský	49.3804	17.695	2015	1	0	1	terrestris	worker	4.-6.8.2015
605	Slavkov pod Hostýnem	Zlínský	49.3766	17.6938	2015	1	0	1	terrestris	worker	4.-6.8.2015
606	Slavkov pod Hostýnem	Zlínský	49.3846	17.6992	2015	1	0	1	terrestris	worker	4.-6.8.2015
607	Slavkov pod Hostýnem	Zlínský	49.376	17.6967	2015	1	0	1	terrestris	worker	4.-6.8.2015
608	Slavkov pod Hostýnem	Zlínský	49.3808	17.6926	2015	1	0	0	terrestris	worker	4.-6.8.2015
899	Spůle	Jihočeský	49.103	13.8074	2019	0	0	0	terrestris	male	2019-07-24
900	Spůle	Jihočeský	49.1061	13.805	2019	0	0	0	terrestris	worker	2019-07-24
901	Spůle	Jihočeský	49.1121	13.8054	2019	0	0	0	terrestris	worker	2019-07-24
902	Spůle	Jihočeský	49.1032	13.8001	2019	1	0	0	terrestris	worker	2019-07-24
903	Spůle	Jihočeský	49.1046	13.8003	2019	0	0	0	terrestris	worker	2019-07-24
922	Staré Hobzí	Jihočeský	49.0216	15.4511	2019	1	0	0	terrestris	male	2019-07-24
923	Staré Hobzí	Jihočeský	49.0213	15.4531	2019	0	0	0	terrestris	male	2019-07-24
924	Staré Hobzí	Jihočeský	49.0189	15.4506	2019	0	0	0	terrestris	worker	2019-07-24
11	Světnov (vysoč,)	Vysočina	49.6242	15.9602	2015	0	0	0	terrestris	worker	2016-07-06
1018	Šilheřovice	Moravskoslezský	49.9249	18.2735	2020	0	0	1	terrestris	male	2020-08-15
625	Šobes /poddyjí	Jihomoravský	48.8162	15.9881	2015	0	1	0	terrestris	worker	2015-07-30
627	Šobes /poddyjí	Jihomoravský	48.8198	15.991	2015	1	0	0	terrestris	worker	2015-07-30
629	Šobes /poddyjí	Jihomoravský	48.8227	15.9874	2015	1	0	1	terrestris	worker	2015-07-30
631	Šobes /poddyjí	Jihomoravský	48.8246	15.9913	2015	1	0	1	terrestris	worker	2015-07-30
735	Štítov	Plzeňský	49.6572	13.6789	2018	1	0	0	terrestris	worker	2018-08-20
736	Štítov	Plzeňský	49.6572	13.6789	2018	1	0	0	terrestris	worker	2018-08-20
737	Štítov	Plzeňský	49.6572	13.6789	2018	0	0	0	terrestris	worker	2018-08-20
738	Štítov	Plzeňský	49.6572	13.6789	2018	0	1	0	terrestris	worker	2018-08-20
739	Štítov	Plzeňský	49.6572	13.6789	2018	0	1	0	terrestris	worker	2018-08-20
975	Tatenice	Pardubický	49.895	16.7022	2020	0	0	0	terrestris	male	2020-08-11
976	Tatenice	Pardubický	49.8995	16.7045	2020	0	0	0	terrestris	male	2020-08-11
866	Teplá	Karlovarský	49.9951	12.8678	2019	1	0	0	terrestris	male	2019-07-23
867	Teplá	Karlovarský	49.9939	12.8702	2019	0	0	0	terrestris	male	2019-07-23
869	Teplá	Karlovarský	49.9925	12.8639	2019	0	1	0	terrestris	worker	2019-07-23
870	Teplá	Karlovarský	49.9897	12.8683	2019	0	0	0	terrestris	male	2019-07-23
953	Tišnov	Jihomoravský	49.3472	16.4355	2020	0	0	0	terrestris	worker	2020-07-28
954	Tišnov	Jihomoravský	49.3428	16.4356	2020	0	0	0	terrestris	worker	2020-07-28
10	Tuřany (střč,kr,)	Středočeský	50.2327	14.0304	2015	1	0	0	terrestris	worker	2016-07-06
454	Tvrdonice	Jihomoravský	49.1855	16.7309	2017	0	0	0	terrestris	worker	2017-07-01
455	Tvrdonice	Jihomoravský	49.1799	16.7274	2017	0	0	1	terrestris	worker	2017-07-01
456	Tvrdonice	Jihomoravský	49.1831	16.7284	2017	1	0	1	terrestris	worker	2017-07-01
457	Tvrdonice	Jihomoravský	49.1804	16.7308	2017	1	0	1	terrestris	worker	2017-07-01
475	Tvrdonice	Jihomoravský	49.189	16.7299	2017	0	0	1	terrestris	worker	2017-07-01
476	Tvrdonice	Jihomoravský	49.1863	16.7254	2017	0	0	1	terrestris	worker	2017-07-01
477	Tvrdonice	Jihomoravský	49.1801	16.7288	2017	1	0	0	terrestris	worker	2017-07-01
478	Tvrdonice	Jihomoravský	49.1884	16.732	2017	1	0	0	terrestris	worker	2017-07-01
479	Tvrdonice	Jihomoravský	49.1804	16.7292	2017	0	0	0	terrestris	worker	2017-07-01
480	Tvrdonice	Jihomoravský	49.1821	16.7305	2017	0	0	1	terrestris	worker	2017-07-01
481	Tvrdonice	Jihomoravský	49.1874	16.7302	2017	0	0	0	terrestris	worker	2017-07-01
482	Tvrdonice	Jihomoravský	49.1806	16.7309	2017	0	0	1	terrestris	worker	2017-07-01
483	Tvrdonice	Jihomoravský	49.1829	16.7315	2017	0	0	1	terrestris	worker	2017-07-01
484	Tvrdonice	Jihomoravský	49.1806	16.7347	2017	0	0	1	terrestris	worker	2017-07-01
485	Tvrdonice	Jihomoravský	49.185	16.7307	2017	1	0	0	terrestris	worker	2017-07-01
486	Tvrdonice	Jihomoravský	49.1891	16.73	2017	0	0	1	terrestris	worker	2017-07-01
487	Tvrdonice	Jihomoravský	49.1816	16.7321	2017	1	0	1	terrestris	worker	2017-07-01
488	Tvrdonice	Jihomoravský	49.184	16.7267	2017	1	0	0	terrestris	worker	2017-07-01
489	Tvrdonice	Jihomoravský	49.1859	16.7265	2017	1	0	0	terrestris	worker	2017-07-01
490	Tvrdonice	Jihomoravský	49.181	16.7343	2017	0	0	0	terrestris	worker	2017-07-01
491	Tvrdonice	Jihomoravský	49.1839	16.7283	2017	0	0	1	terrestris	worker	2017-07-01
492	Tvrdonice	Jihomoravský	49.1823	16.7254	2017	1	0	0	terrestris	worker	2017-07-01
493	Tvrdonice	Jihomoravský	49.1799	16.7285	2017	1	0	1	terrestris	worker	2017-07-01
494	Tvrdonice	Jihomoravský	49.185	16.7274	2017	0	0	0	terrestris	worker	2017-07-01
495	Tvrdonice	Jihomoravský	49.181	16.7307	2017	1	0	0	terrestris	worker	2017-07-01
496	Tvrdonice	Jihomoravský	49.1808	16.7343	2017	0	0	1	terrestris	worker	2017-07-01
497	Tvrdonice	Jihomoravský	49.1798	16.7265	2017	1	0	1	terrestris	worker	2017-07-01
498	Tvrdonice	Jihomoravský	49.1842	16.7294	2017	1	0	0	terrestris	worker	2017-07-01
499	Tvrdonice	Jihomoravský	49.181	16.7267	2017	0	0	0	terrestris	worker	2017-07-01
500	Tvrdonice	Jihomoravský	49.1864	16.7329	2017	1	0	1	terrestris	worker	2017-07-01
501	Tvrdonice	Jihomoravský	49.1877	16.726	2017	1	0	1	terrestris	worker	2017-07-01
502	Tvrdonice	Jihomoravský	49.1815	16.7257	2017	1	1	1	terrestris	worker	2017-07-01
503	Tvrdonice	Jihomoravský	49.1864	16.7312	2017	1	0	1	terrestris	worker	2017-07-01
504	Tvrdonice	Jihomoravský	49.1827	16.725	2017	1	0	1	terrestris	worker	2017-07-01
505	Tvrdonice	Jihomoravský	49.1878	16.7299	2017	1	0	1	terrestris	worker	2017-07-01
506	Tvrdonice	Jihomoravský	49.1827	16.732	2017	0	0	1	terrestris	worker	2017-07-01
507	Tvrdonice	Jihomoravský	49.1843	16.7283	2017	1	0	1	terrestris	worker	2017-07-01
14	Tvrdonice	Jihomoravský	48.7575	16.995	2015	0	0	0	terrestris	male	2016-07-06
877	Valcha	Středočeský	49.6619	12.7778	2019	1	0	0	terrestris	male	2019-07-23
878	Valcha	Středočeský	49.6635	12.7856	2019	1	0	0	terrestris	worker	2019-07-23
879	Valcha	Středočeský	49.6616	12.7772	2019	1	0	0	terrestris	worker	2019-07-23
997	Velká Bystřice	Olomoucký	49.5952	17.3549	2020	0	0	0	terrestris	male	2020-08-15
717	Velký Rybník	Karlovarský	50.2968	12.8696	2018	1	0	0	terrestris	worker	2018-08-20
718	Velký Rybník	Karlovarský	50.3025	12.8683	2018	0	0	0	terrestris	worker	2018-08-20
719	Velký Rybník	Karlovarský	50.302	12.8663	2018	0	0	1	terrestris	male	2018-08-20
837	Vidim	Středočeský	50.4729	14.526	2019	0	0	0	terrestris	worker	2019-07-22
838	Vidim	Středočeský	50.4679	14.5281	2019	0	0	0	terrestris	male	2019-07-22
839	Vidim	Středočeský	50.4698	14.5323	2019	0	0	0	terrestris	male	2019-07-22
840	Vidim	Středočeský	50.4709	14.5283	2019	0	0	0	terrestris	male	2019-07-22
841	Vidim	Středočeský	50.4672	14.5289	2019	1	0	0	terrestris	worker	2019-07-22
673	Víchová	Liberecký	50.6291	15.4769	2018	1	0	0	terrestris	male	2018-08-20
521	Volfířov-Řečice okr,J,H,	Jihočeský	49.1416	15.3749	2017	0	0	0	terrestris	worker	2017-08-01
522	Volfířov-Řečice okr,J,H,	Jihočeský	49.1436	15.3735	2017	1	0	0	terrestris	worker	2017-08-01
523	Volfířov-Řečice okr,J,H,	Jihočeský	49.1431	15.372	2017	1	0	1	terrestris	worker	2017-08-01
524	Volfířov-Řečice okr,J,H,	Jihočeský	49.144	15.3686	2017	0	0	1	terrestris	worker	2017-08-01
525	Volfířov-Řečice okr,J,H,	Jihočeský	49.1489	15.3695	2017	0	0	0	terrestris	worker	2017-08-01
526	Volfířov-Řečice okr,J,H,	Jihočeský	49.1478	15.3711	2017	0	0	0	terrestris	worker	2017-08-01
527	Volfířov-Řečice okr,J,H,	Jihočeský	49.1409	15.3691	2017	0	0	0	terrestris	worker	2017-08-01
528	Volfířov-Řečice okr,J,H,	Jihočeský	49.1473	15.3687	2017	0	0	0	terrestris	worker	2017-08-01
529	Volfířov-Řečice okr,J,H,	Jihočeský	49.1444	15.3707	2017	0	0	0	terrestris	worker	2017-08-01
530	Volfířov-Řečice okr,J,H,	Jihočeský	49.1395	15.3695	2017	1	0	0	terrestris	worker	2017-08-01
531	Volfířov-Řečice okr,J,H,	Jihočeský	49.147	15.3732	2017	0	0	0	terrestris	worker	2017-08-01
532	Volfířov-Řečice okr,J,H,	Jihočeský	49.1433	15.3767	2017	1	0	0	terrestris	worker	2017-08-01
533	Volfířov-Řečice okr,J,H,	Jihočeský	49.1423	15.3765	2017	0	0	1	terrestris	worker	2017-08-01
534	Volfířov-Řečice okr,J,H,	Jihočeský	49.1447	15.3715	2017	1	0	1	terrestris	worker	2017-08-01
535	Volfířov-Řečice okr,J,H,	Jihočeský	49.1462	15.3778	2017	0	0	0	terrestris	worker	2017-08-01
536	Volfířov-Řečice okr,J,H,	Jihočeský	49.1495	15.3701	2017	0	0	1	terrestris	worker	2017-08-01
537	Volfířov-Řečice okr,J,H,	Jihočeský	49.1417	15.3752	2017	0	0	0	terrestris	worker	2017-08-01
715	Volyně	Jihočeský	49.1643	13.8763	2018	1	1	1	terrestris	worker	2018-08-20
716	Volyně	Jihočeský	49.1695	13.8964	2018	1	1	0	terrestris	male	2018-08-20
842	Vrutice	Ústecký	50.5099	14.2924	2019	1	0	0	terrestris	male	2019-07-22
843	Vrutice	Ústecký	50.5122	14.2912	2019	1	0	0	terrestris	male	2019-07-22
844	Vrutice	Ústecký	50.512	14.2897	2019	1	0	0	terrestris	worker	2019-07-22
845	Vrutice	Ústecký	50.5128	14.2939	2019	0	0	0	terrestris	worker	2019-07-22
809	Zaječice	Pardubický	49.9216	15.8956	2019	0	0	0	terrestris	male	2019-07-22
810	Zaječice	Pardubický	49.9134	15.8916	2019	0	0	1	terrestris	worker	2019-07-22
811	Zaječice	Pardubický	49.9159	15.8937	2019	0	0	1	terrestris	worker	2019-07-22
812	Zaječice	Pardubický	49.923	15.8923	2019	1	0	0	terrestris	worker	2019-07-22
813	Zaječice	Pardubický	49.9162	15.8932	2019	1	0	1	terrestris	worker	2019-07-22
925	Zálesí	Středočeský	48.9547	15.7766	2019	1	0	0	terrestris	male	2019-07-24
600	Žlutava	Zlínský	49.2063	17.4907	2015	1	0	1	terrestris	worker	4.-6.8.2015
601	Žlutava	Zlínský	49.2048	17.481	2015	1	0	1	terrestris	worker	4.-6.8.2015
602	Žlutava	Zlínský	49.1963	17.4889	2015	1	0	1	terrestris	worker	4.-6.8.2015
636	Žlutava	Zlínský	49.2092	17.4817	2015	1	0	0	terrestris	worker	4.8.-6.8.2015

## Sheet: Table S2
Table S2: List of samplings of B. lapidarius.
number	location	region	lat	long	year	Crithidia bombi	Apicystis bombi	Nosema bombi	supspecies	sex	sampling
56	Dubany (ol,kr,)	Olomoucký	49.5154	17.1863	2015	1	0	0	lapidarius	worker	2016-07-07
59	Blatiny pod Drátníkem (vysočina)	Vysočina	49.6507	16.0949	2015	1	1	0	lapidarius	worker	2016-07-07
60	Blatiny pod Drátníkem (vysočina)	Vysočina	49.6503	16.0904	2015	1	0	0	lapidarius	worker	2016-07-07
63	Kněževes (praha 4)	Praha	50.1273	14.2459	2015	0	0	0	lapidarius	worker	2016-07-07
86	Pastviny (pard,kr,)	Pardubický	50.1001	16.5733	2015	1	0	0	lapidarius	worker	2016-07-07
87	Pastviny (pard,kr,)	Pardubický	50.1013	16.5662	2015	1	0	1	lapidarius	worker	2016-07-07
88	Pastviny (pard,kr,)	Pardubický	50.1012	16.5706	2015	1	0	0	lapidarius	worker	2016-07-07
89	Pastviny (pard,kr,)	Pardubický	50.0987	16.5732	2015	1	0	0	lapidarius	worker	2016-07-07
90	Pastviny (pard,kr,)	Pardubický	50.0999	16.5747	2015	1	0	0	lapidarius	worker	2016-07-07
91	Pastviny (pard,kr,)	Pardubický	50.101	16.5688	2015	1	0	0	lapidarius	worker	2016-07-07
92	Pastviny (pard,kr,)	Pardubický	50.0993	16.5697	2015	0	0	0	lapidarius	worker	2016-07-07
93	Pastviny (pard,kr,)	Pardubický	50.0953	16.5702	2015	0	0	0	lapidarius	worker	2016-07-07
94	Pastviny (pard,kr,)	Pardubický	50.0956	16.5695	2015	0	0	0	lapidarius	worker	2016-07-07
95	Pastviny (pard,kr,)	Pardubický	50.1013	16.5692	2015	0	0	0	lapidarius	worker	2016-07-07
96	Pastviny (pard,kr,)	Pardubický	50.0945	16.5722	2015	1	0	0	lapidarius	worker	2016-07-07
97	Pastviny (pard,kr,)	Pardubický	50.09	16.566	2015	0	0	0	lapidarius	worker	2016-07-07
98	Pastviny (pard,kr,)	Pardubický	50.0821	16.5592	2015	1	0	0	lapidarius	worker	2016-07-07
99	Pastviny (pard,kr,)	Pardubický	50.1011	16.5637	2015	0	0	0	lapidarius	worker	2016-07-07
562	Bartoušov	Vysočina	49.5862	15.6583	2015	1	0	0	lapidarius	worker	28.-31.7.2015
563	Bartoušov	Vysočina	49.5881	15.6563	2015	0	0	0	lapidarius	worker	28.-31.7.2015
564	Bartoušov	Vysočina	49.5869	15.6542	2015	0	0	0	lapidarius	worker	28.-31.7.2015
565	Bartoušov	Vysočina	49.5913	15.6581	2015	1	0	0	lapidarius	worker	28.-31.7.2015
566	Bartoušov	Vysočina	49.588	15.6589	2015	0	0	0	lapidarius	worker	28.-31.7.2015
567	Bartoušov	Vysočina	49.5821	15.6564	2015	0	0	0	lapidarius	worker	28.-31.7.2015
568	Bartoušov	Vysočina	49.5876	15.6521	2015	0	0	0	lapidarius	worker	28.-31.7.2015
569	Bartoušov	Vysočina	49.5886	15.657	2015	1	0	0	lapidarius	worker	28.-31.7.2015
570	Bartoušov	Vysočina	49.5835	15.6528	2015	1	0	0	lapidarius	worker	28.-31.7.2015
571	Bartoušov	Vysočina	49.5905	15.6576	2015	1	1	0	lapidarius	worker	28.-31.7.2015
594	Slavkov pod Hostýnem	Zlínský	49.3758	17.6955	2015	0	0	0	lapidarius	worker	4.-6.8.2015
597	Slavkov pod Hostýnem	Zlínský	49.3755	17.6984	2015	1	0	0	lapidarius	worker	4.-6.8.2015
614	Havraníky	Jihomoravský	48.8235	15.9938	2015	0	0	0	lapidarius	worker	2015-07-30
633	Bzenec, voj, Cvičiště	Jihomoravský	48.9634	17.2967	2015	0	0	0	lapidarius	worker	2015-08-04
634	Havřice (Uh, Brod)	Zlínský	49.0356	17.6161	2015	0	0	0	lapidarius	worker	2015-08-06
635	Krhová	Zlínský	49.4861	17.9925	2015	0	0	0	lapidarius	worker	2015-08-05
105	Polička Žďár,vrchy (pard,kr,)	Pardubický	49.729	16.2726	2016	1	0	1	lapidarius	worker	2016-07-23
106	Polička Žďár,vrchy (pard,kr,)	Pardubický	49.7235	16.2709	2016	0	0	0	lapidarius	worker	2016-07-23
107	Polička Žďár,vrchy (pard,kr,)	Pardubický	49.7253	16.2728	2016	0	0	0	lapidarius	worker	2016-07-23
108	Polička Žďár,vrchy (pard,kr,)	Pardubický	49.7316	16.2701	2016	0	0	0	lapidarius	worker	2016-07-23
111	Jimramov Žďár n,Sázavou (vys,)	Vysočina	49.6412	16.2229	2016	0	0	0	lapidarius	worker	2016-07-21
112	Jimramov Žďár n,Sázavou (vys,)	Vysočina	49.6466	16.2255	2016	1	0	0	lapidarius	worker	2016-07-21
113	Jimramov Žďár n,Sázavou (vys,)	Vysočina	49.6395	16.2264	2016	0	0	0	lapidarius	worker	2016-07-21
114	Jimramov Žďár n,Sázavou (vys,)	Vysočina	49.6395	16.23	2016	0	0	0	lapidarius	worker	2016-07-21
115	Jimramov Žďár n,Sázavou (vys,)	Vysočina	49.643	16.2223	2016	0	0	0	lapidarius	worker	2016-07-21
116	Jimramov Žďár n,Sázavou (vys,)	Vysočina	49.6435	16.2304	2016	0	0	0	lapidarius	worker	2016-07-21
117	Jimramov Žďár n,Sázavou (vys,)	Vysočina	49.6423	16.2287	2016	1	0	0	lapidarius	worker	2016-07-21
122	Jihlava	Vysočina	49.4061	15.5989	2016	1	0	0	lapidarius	worker	15.8.2016
184	Olomouc	Olomoucký	49.5741	17.2734	2016	1	0	0	lapidarius	worker	2016-08-27
185	Olomouc	Olomoucký	49.5725	17.2722	2016	1	0	0	lapidarius	worker	2016-08-27
186	Olomouc	Olomoucký	49.5735	17.2745	2016	1	0	0	lapidarius	worker	2016-08-27
187	Olomouc	Olomoucký	49.5744	17.2757	2016	1	0	1	lapidarius	worker	2016-08-27
188	Olomouc	Olomoucký	49.5717	17.2719	2016	0	1	0	lapidarius	worker	2016-08-27
189	Olomouc	Olomoucký	49.5717	17.2782	2016	0	0	0	lapidarius	worker	2016-08-27
190	Olomouc	Olomoucký	49.5791	17.2747	2016	1	0	1	lapidarius	worker	2016-08-27
194	Olomouc	Olomoucký	49.5809	17.2741	2016	0	0	0	lapidarius	worker	2016-08-27
195	Kotvrdovice	Jihomoravský	49.362	16.7913	2016	0	0	0	lapidarius	worker	2016-08-27
196	Kotvrdovice	Jihomoravský	49.3603	16.7844	2016	0	0	0	lapidarius	worker	2016-08-27
197	Kotvrdovice	Jihomoravský	49.3665	16.7911	2016	0	0	0	lapidarius	worker	2016-08-27
198	Kotvrdovice	Jihomoravský	49.3599	16.7877	2016	0	0	0	lapidarius	worker	2016-08-27
199	Kotvrdovice	Jihomoravský	49.3623	16.7909	2016	0	0	0	lapidarius	worker	2016-08-27
200	Kotvrdovice	Jihomoravský	49.3661	16.7864	2016	0	0	0	lapidarius	worker	2016-08-27
201	Kotvrdovice	Jihomoravský	49.366	16.7923	2016	0	0	0	lapidarius	worker	2016-08-27
202	Kotvrdovice	Jihomoravský	49.3587	16.7866	2016	0	0	0	lapidarius	worker	2016-08-27
203	Kotvrdovice	Jihomoravský	49.3641	16.7884	2016	0	0	0	lapidarius	worker	2016-08-27
204	Kotvrdovice	Jihomoravský	49.3578	16.7885	2016	0	0	0	lapidarius	worker	2016-08-27
205	Kotvrdovice	Jihomoravský	49.3628	16.791	2016	0	0	0	lapidarius	worker	2016-08-27
451	Ostrava Poruba	Moravskoslezský	49.8268	18.1718	2017	1	0	0	lapidarius	worker	2017-07-15
452	Ostrava Poruba	Moravskoslezský	49.8261	18.1745	2017	1	0	0	lapidarius	worker	2017-07-15
453	Ostrava Poruba	Moravskoslezský	49.8302	18.1687	2017	1	1	0	lapidarius	worker	2017-07-15
508	Tvrdonice	Jihomoravský	49.1843	16.7271	2017	0	0	0	lapidarius	worker	2017-07-01
509	Tvrdonice	Jihomoravský	49.1892	16.7304	2017	0	0	0	lapidarius	worker	2017-07-01
510	Tvrdonice	Jihomoravský	49.1826	16.7336	2017	0	0	0	lapidarius	worker	2017-07-01
511	Tvrdonice	Jihomoravský	49.1879	16.7299	2017	0	0	1	lapidarius	worker	2017-07-01
512	Tvrdonice	Jihomoravský	49.184	16.7322	2017	0	0	0	lapidarius	worker	2017-07-01
513	Tvrdonice	Jihomoravský	49.1882	16.728	2017	0	0	1	lapidarius	worker	2017-07-01
514	Tvrdonice	Jihomoravský	49.1889	16.73	2017	0	0	1	lapidarius	worker	2017-07-01
515	Tvrdonice	Jihomoravský	49.1888	16.7292	2017	0	0	1	lapidarius	worker	2017-07-01
516	Tvrdonice	Jihomoravský	49.1838	16.731	2017	0	0	0	lapidarius	worker	2017-07-01
517	Tvrdonice	Jihomoravský	49.1867	16.7344	2017	1	0	0	lapidarius	worker	2017-07-01
518	Tvrdonice	Jihomoravský	49.1874	16.7324	2017	0	0	1	lapidarius	worker	2017-07-01
519	Tvrdonice	Jihomoravský	49.1854	16.7267	2017	1	0	1	lapidarius	worker	2017-07-01
520	Tvrdonice	Jihomoravský	49.1806	16.728	2017	0	0	0	lapidarius	worker	2017-07-01
120	Jihlava	Vysočina	49.4051	15.5979	2016	0	0	0	lapidarius	male	15.8.2016
121	Jihlava	Vysočina	49.3993	15.6034	2016	0	0	0	lapidarius	male	15.8.2016
191	Olomouc	Olomoucký	49.5814	17.2784	2016	1	0	0	lapidarius	male	2016-08-27
192	Olomouc	Olomoucký	49.5797	17.2786	2016	1	0	0	lapidarius	male	2016-08-27
193	Olomouc	Olomoucký	49.5789	17.2775	2016	1	0	1	lapidarius	male	2016-08-27
206	Kotvrdovice	Jihomoravský	49.3647	16.7917	2016	0	1	0	lapidarius	male	2016-08-27
207	Kotvrdovice	Jihomoravský	49.3619	16.7871	2016	0	0	0	lapidarius	male	2016-08-27

## Sheet: Figure S1
Figure S1: Prevalence in locations with more samlings than 10
